# Supplementary material for: Missed opportunities in the way medical schools evaluate the ethical domain in clerkship rotations
Source: PLoS One. 2019 May 29;14(5):e0217717. doi: 10.1371/journal.pone.0217717 (PMC6541282; doi:10.1371/journal.pone.0217717)
Supplement: S1 File — (XLSX) [file pone.0217717.s001.xlsx]

## Sheet: Sheet1
MEDICAL_SCHOOL	PUBLIC_PRIVATE	HAS_AN_INSTRUMENT	ANONYMOUS	GENERAL_ETHICS	STUDENT_SELF_EVALUATION	PRECEPTOR_IN_GENERAL	PRECEPTOR_PATIENT	PRECEPTOR_STUDENT	PRECEPTOR_TEAM	TEAM_IN_GENERAL	TEAM_PATIENT	TEAM_STUDENT	PHYSICAL_ENVIRONMENT	GENERAL_ EVALUATION_CLERKSHIP):	SELF_EVALUATION_TECHNICAL_LEARNING	SELF-EVALUATION_INTERPERSONAL	THEORY_PRACTICAL_CORRELATION	ORGANIZATIONAL	QUALITY_OF_EVALUATION	PRECEPTOR_TECHNICAL_COMPETENCE	CLERKSHIP_TECNICAL_LEARNING	STRENGTHS	WEAKNESSES	OPEN_QUESTIONNAIRE	CLOSED_QUESTIONNAIRE	MIXED_QUESTIONNAIRE	PRECEPTOR_NON-SPECIFIC	SUGGESTIONS	NEGATIVE_ETHICAL_EXPERIENCES	POSITIVE_ETHICAL_EXPERIENCES	MISTREATMENT_STUDENTS	MISTREATMENT_PATIENTS	MISTREATMENT_TEAM	GENERAL_STRUCTURE	TEAM_TECHNICAL_COMPETENCE	N_ORGANIZATIONAL	N_TECHNICAL	N_ETHICAL	N_NONSPECIFIC	N_TOTAL
MedSchool1	Private	0	0	0	0	0	0	0	0	0	0	0	0	0	0	0	0	0	0	0	0	0	0	0	0	0	0	0	0	0	0	0	0	0	0	0	0	0	0	0
MedSchool2	Public	1	1	0	0	0	0	0	0	0	0	0	0	1	0	0	0	0	0	0	0	0	0	0	0	1	0	1	0	0	0	0	0	0	0	0	0	0	2	2
MedSchool3	Public	1	1	1	0	1	1	1	0	0	0	0	0	1	1	1	1	1	1	1	1	1	1	0	0	1	0	0	0	0	0	0	0	0	0	9	6	2	5	22
MedSchool4	Public	1	1	0	0	0	0	0	0	0	0	0	0	1	0	0	1	1	0	0	1	1	1	0	0	1	0	1	0	0	0	0	0	1	0	1	1	0	3	5
MedSchool5	Public	1	1	0	0	0	0	0	0	0	0	0	0	1	0	0	0	0	0	0	0	1	1	0	0	1	1	1	0	0	0	0	0	0	0	0	0	0	4	4
MedSchool6	Public	1	1	0	0	0	0	0	0	0	0	0	0	0	1	0	1	1	0	1	1	0	0	0	0	1	1	1	0	0	0	0	0	1	0	8	18	0	4	30
MedSchool7	Private	1	1	1	0	1	1	1	0	0	0	0	0	0	0	0	1	1	1	1	0	0	0	0	1	0	0	0	0	0	0	0	0	1	0	47	37	7	3	94
MedSchool8	Private	1	1	1	0	1	1	1	0	0	0	0	0	1	0	0	1	0	1	0	1	0	0	0	0	1	0	1	0	0	0	0	0	0	0	6	7	2	1	16
MedSchool9	Public	1	1	0	0	0	0	0	0	0	0	0	0	0	1	0	0	1	0	0	0	1	1	0	0	1	1	0	0	0	0	0	0	0	0	3	5	0	2	10
MedSchool10	Public	1	1	1	0	1	1	1	0	0	0	0	0	1	1	0	1	1	1	0	1	0	0	0	0	1	1	1	1	0	0	1	0	0	0	13	6	4	4	27
MedSchool11	Private	0	0	0	0	0	0	0	0	0	0	0	0	0	0	0	0	0	0	0	0	0	0	0	0	0	0	0	0	0	0	0	0	0	0	0	0	0	0	0
MedSchool12	Private	0	0	0	0	0	0	0	0	0	0	0	0	0	0	0	0	0	0	0	0	0	0	0	0	0	0	0	0	0	0	0	0	0	0	0	0	0	0	0
MedSchool13	Private	0	0	0	0	0	0	0	0	0	0	0	0	0	0	0	0	0	0	0	0	0	0	0	0	0	0	0	0	0	0	0	0	0	0	0	0	0	0	0
MedSchool14	Private	1	1	1	0	1	0	1	0	0	0	0	0	1	1	0	0	1	0	1	1	0	0	0	0	1	1	1	0	0	0	0	0	1	0	5	4	2	5	16
MedSchool15	Public	0	0	0	0	0	0	0	0	0	0	0	0	0	0	0	0	0	0	0	0	0	0	0	0	0	0	0	0	0	0	0	0	0	0	0	0	0	0	0
MedSchool16	Private	0	0	0	0	0	0	0	0	0	0	0	0	0	0	0	0	0	0	0	0	0	0	0	0	0	0	0	0	0	0	0	0	0	0	0	0	0	0	0
MedSchool17	Public	1	1	0	0	0	0	0	0	0	0	0	0	0	1	0	1	0	1	0	0	1	1	0	0	1	0	1	0	0	0	0	0	0	0	3	4	0	1	8
MedSchool18	Private	0	0	0	0	0	0	0	0	0	0	0	0	0	0	0	0	0	0	0	0	0	0	0	0	0	0	0	0	0	0	0	0	0	0	0	0	0	0	0
MedSchool19	Public	1	1	1	0	1	0	1	0	0	0	0	0	1	1	0	1	1	1	0	1	1	1	0	0	1	1	1	0	0	0	0	0	0	0	9	13	2	3	27
MedSchool20	Private	0	0	0	0	0	0	0	0	0	0	0	0	0	0	0	0	0	0	0	0	0	0	0	0	0	0	0	0	0	0	0	0	0	0	0	0	0	0	0
MedSchool21	Private	0	0	0	0	0	0	0	0	0	0	0	0	0	0	0	0	0	0	0	0	0	0	0	0	0	0	0	0	0	0	0	0	0	0	0	0	0	0	0
MedSchool22	Private	1	1	1	0	1	0	1	0	0	0	0	0	1	1	1	1	1	1	1	0	1	0	0	0	1	0	1	0	0	0	0	0	0	0	7	5	1	3	16
MedSchool23	Private	1	1	1	0	1	0	1	0	0	0	0	0	1	0	0	0	0	0	1	0	0	1	0	0	1	1	1	0	0	0	0	0	1	0	15	3	2	4	24
MedSchool24	Private	1	1	1	0	1	0	1	1	0	0	0	0	0	0	0	0	0	0	1	0	0	0	0	0	1	0	1	0	0	0	0	0	0	0	2	5	2	1	10
MedSchool25	Public	1	0	1	0	1	0	1	0	0	0	0	0	1	1	0	0	1	1	1	1	0	0	0	0	1	0	1	0	0	0	0	0	0	0	40	23	3	18	84
MedSchool26	Private	1	1	1	0	1	0	1	0	0	0	0	0	0	0	0	1	1	1	1	1	0	0	0	0	1	1	1	0	0	0	0	0	0	0	4	5	4	1	14
MedSchool27	Private	1	0	0	0	0	0	0	0	0	0	0	0	1	1	1	0	0	0	0	0	1	1	0	0	1	0	1	0	0	0	0	0	0	0	0	0	0	4	4
MedSchool28	Public	1	1	1	0	1	1	1	0	0	0	0	0	1	0	0	1	1	1	0	0	0	0	0	0	1	0	0	1	1	0	0	0	1	0	4	11	3	1	19
MedSchool29	Public	1	1	0	0	0	0	0	0	0	0	0	0	0	0	0	0	0	0	0	0	1	1	0	0	1	1	1	0	0	0	0	0	0	0	1	2	0	6	9
MedSchool30	Private	1	1	0	0	0	0	0	0	0	0	0	0	0	0	0	0	0	0	0	0	0	0	0	0	0	0	0	0	0	0	0	0	0	0	0	0	0	0	0
MedSchool31	Public	0	0	0	0	0	0	0	0	0	0	0	0	0	0	0	0	0	0	0	0	0	0	0	0	0	0	0	0	0	0	0	0	0	0	0	0	0	0	0
MedSchool32	Private	0	0	0	0	0	0	0	0	0	0	0	0	0	0	0	0	0	0	0	0	0	0	0	0	0	0	0	0	0	0	0	0	0	0	0	0	0	0	0
MedSchool33	Public	0	0	0	0	0	0	0	0	0	0	0	0	0	0	0	0	0	0	0	0		0	0	0	0	0	0	0	0	0	0	0	0	0	0	0	0	0	0
MedSchool34	Public	0	0	0	0	0	0	0	0	0	0	0	0	0	0	0	0	0	0	0	0	0	0	0	0	0	0	0	0	0	0	0	0	0	0	0	0	0	0	0
MedSchool35	Private	0	0	0	0	0	0	0	0	0	0	0	0	0	0	0	0	0	0	0	0	0	0	0	0	0	0	0	0	0	0	0	0	0	0	0	0	0	0	0
MedSchool36	Public	0	0	0	0	0	0	0	0	0	0	0	0	0	0	0	0	0	0	0	0	0	0	0	0	0	0	0	0	0	0	0	0	0	0	0	0	0	0	0
MedSchool37	Private	0	0	0	0	0	0	0	0	0	0	0	0	0	0	0	0	0	0	0	0	0	0	0	0	0	0	0	0	0	0	0	0	0	0	0	0	0	0	0
MedSchool38	Private	0	0	0	0	0	0	0	0	0	0	0	0	0	0	0	0	0	0	0	0	0	0	0	0	0	0	0	0	0	0	0	0	0	0	0	0	0	0	0
MedSchool39	Public	0	0	0	0	0	0	0	0	0	0	0	0	0	0	0	0	0	0	0	0	0	0	0	0	0	0	0	0	0	0	0	0	0	0	0	0	0	0	0
MedSchool40	Public	0	0	0	0	0	0	0	0	0	0	0	0	0	0	0	0	0	0	0	0	0	0	0	0	0	0	0	0	0	0	0	0	0	0	0	0	0	0	0
MedSchool41	Private	0	0	0	0	0	0	0	0	0	0	0	0	0	0	0	0	0	0	0	0	0	0	0	0	0	0	0	0	0	0	0	0	0	0	0	0	0	0	0
MedSchool42	Public	0	0	0	0	0	0	0	0	0	0	0	0	0	0	0	0	0	0	0	0	0	0	0	0	0	0	0	0	0	0	0	0	0	0	0	0	0	0	0
MedSchool43	Private	0	0	0	0	0	0	0	0	0	0	0	0	0	0	0	0	0	0	0	0	0	0	0	0	0	0	0	0	0	0	0	0	0	0	0	0	0	0	0
MedSchool44	Private	1	1	0	0	0	0	0	0	0	0	0	0	0	0	0	0	0	0	0	0	0	0	0	0	0	0	0	0	0	0	0	0	0	0	0	0	0	0	0
MedSchool45	Public	0	0	0	0	0	0	0	0	0	0	0	0	0	0	0	0	0	0	0	0	0	0	0	0	0	0	0	0	0	0	0	0	0	0	0	0	0	0	0
MedSchool46	Private	1	1	0	0	0	0	0	0	0	0	0	0	0	0	0	0	0	0	0	0	0	0	0	0	0	0	0	0	0	0	0	0	0	0	0	0	0	0	0
MedSchool47	Public	1	1	0	0	0	0	0	0	0	0	0	0	1	0	0	0	1	1	0	1	0	0	0	0	1	1	1	0	0	0	0	0	0	0	7	1	0	5	13
MedSchool48	Public	1	1	0	0	0	0	0	0	0	0	0	0	0	0	0	0	0	0	0	0	0	0	0	0	0	0	0	0	0	0	0	0	0	0	0	0	0	0	0
MedSchool49	Public	1	1	1	0	1	1	1	1	0	0		0	1	1	0	0	1	0	1	1	0	0	0	0	1	1	1	0	0	0	0	0	1	0	2	0	2	7	11
